# Supplementary material for: Preharvest Application of Exogenous 2,4-Epibrassinolide and Melatonin Enhances the Maturity and Flue-Cured Quality of Tobacco Leaves
Source: Plants (Basel). 2024 Nov 21;13(23):3266. doi: 10.3390/plants13233266 (PMC11644396; doi:10.3390/plants13233266)
Supplement: Supplementary file 1 [file plants-13-03266-s001.zip › Supplementary Table S3.xlsx]

## Sheet: Sheet1
	Valsartan	Hydroxygenkwanin	3,5-Dicaffeoylquinic acid	Chrysoeriol	Diosmetin	Ponicidin/Rubescensin B	Glabrone	Dehydrotumulosic acid	9-Aminocamptothecin	Octyl gallate	Nonivamide	Alnustone	(-)-Gallocatechin	Ipriflavone	Aristolochic acid B	Mulberrin	Dihydrotanshinone I	5-Aminosalicylic acid	NCED3	NCED5	BCH2a	BCH2b	CYP707A1a	CYP707A1b	CYP707A1c	CYP707A1d	CHL2	SGR	PAOa	PAOb	hemA	FC2	MgPEC	ChlD
Valsartan	1
Hydroxygenkwanin		1
3,5-Dicaffeoylquinic acid		0.810742	1
Chrysoeriol		0.992554	0.808747	1
Diosmetin		0.996675	0.826021	0.997418	1
Ponicidin/Rubescensin B		0.850137	0.924224	0.843135	0.858764	1
Glabrone							1
Dehydrotumulosic acid	0.908694		0.827061					1
9-Aminocamptothecin		0.91447	0.814637	0.891601	0.903124	0.94578			1
Octyl gallate								-0.844099		1
Nonivamide	-0.808647							-0.87077		0.980096	1
Alnustone	-0.857206							-0.9039				1
(-)-Gallocatechin							-0.831175						1
Ipriflavone	-0.901764							-0.910858				0.992891		1
Aristolochic acid B	-0.859029							-0.945287		0.968823	0.979698				1
Mulberrin	-0.923609							-0.907325			0.86307	0.833891		0.868251	0.886069	1
Dihydrotanshinone I			-0.948085			-0.858068		-0.88201								0.854265	1
5-Aminosalicylic acid	-0.805429											0.90867		0.923427		0.833901		1
NCED3		0.933526	0.857682	0.910118	0.932947	0.9269			0.936897								-0.831796		1
NCED5			0.910443			0.83725		0.884199						-0.802427	-0.817122	-0.845054	-0.935046		0.889677	1
BCH2a			0.872946		0.800113	0.925593			0.885101								-0.812516		0.919446	0.828541	1
BCH2b								0.83137				-0.872649		-0.868744				-0.83635		0.849987		1
CYP707A1a	-0.920695							-0.941865		0.831533	0.883628	0.928538		0.934872	0.921517	0.908971		0.870339		-0.809206		-0.882464	1
CYP707A1b	-0.868351											0.8439		0.870595		0.92493		0.873961					0.85637	1
CYP707A1c	-0.807078		-0.897722		-0.810888	-0.962017		-0.880411	-0.870348	0.814487	0.829897				0.868204		0.887814		-0.933654	-0.89062	-0.939486		0.802366		1
CYP707A1d																										1
CHL2								0.880769			-0.806823	-0.888225		-0.867422	-0.857596			-0.80431				0.870524	-0.949262				1
SGR		0.833846			0.828696	0.853688			0.844132								-0.831034		0.960186	0.919341	0.880022				-0.901796			1
PAOa												-0.878219		-0.837748				-0.845226				0.841645	-0.812007				0.80984		1
PAOb							0.839583					-0.887734		-0.856596				-0.816099				0.835706		-0.83503					0.974686	1
hemA	-0.802692						-0.830802					0.887869		0.886222		0.807322		0.882898					0.894352	0.888262			-0.814857		-0.888237	-0.888094	1
FC2						-0.852344			-0.892047										-0.824493		-0.800239				0.814085							1
MgPEC								-0.820176		0.818502	0.814747				0.845853				-0.852248	-0.802058	-0.817749				0.878316		-0.831644	-0.870067					1
ChlD								-0.889609				0.832961		0.824105																				1
